# Supplementary material for: The Effects of Mono- and Bivalent Linear Alkyl Interlayer Spacers on the Photobehavior of Mn(II)-Based Perovskites
Source: Int J Mol Sci. 2023 Feb 7;24(4):3280. doi: 10.3390/ijms24043280 (PMC9967457; doi:10.3390/ijms24043280)
Supplement: Supplementary file 1 [file ijms-24-03280-s001.zip]

Archive with 1 entries (1 files):
- ijms-2191169-supplementary.pdf
